# Supplementary material for: Canadian Healthcare Professionals’ Views and Attitudes toward Risk-Stratified Breast Cancer Screening
Source: J Pers Med. 2023 Jun 21;13(7):1027. doi: 10.3390/jpm13071027 (PMC10381377; doi:10.3390/jpm13071027)
Supplement: Supplementary file 1 [file jpm-13-01027-s001.zip]

Archive with 1 entries (1 files):
- jpm-2374205-supplementary.pdf
